# Supplementary material for: Etiological Detection, Isolation, and Pathogenicity of Porcine Reproductive and Respiratory Syndrome Virus in China
Source: Vet Sci. 2025 May 29;12(6):530. doi: 10.3390/vetsci12060530 (PMC12197495; doi:10.3390/vetsci12060530)
Supplement: Supplementary file 1 [file vetsci-12-00530-s001.zip]

Archive with 1 entries (1 files):
- vetsci-3649681-supplementary.pdf
